# Supplementary material for: Grain Yield Performance and Quality Characteristics of Waxy and Non-Waxy Winter Wheat Cultivars under High and Low-Input Farming Systems
Source: Plants (Basel). 2022 Mar 25;11(7):882. doi: 10.3390/plants11070882 (PMC9002724; doi:10.3390/plants11070882)
Supplement: Supplementary file 1 [file plants-11-00882-s001.zip]

Archive with 1 entries (1 files):
- plants-1620860-supplementary.pdf
